# Supplementary material for: Floating ZnO QDs-Modified TiO2/LLDPE Hybrid Polymer Film for the Effective Photodegradation of Tetracycline under Fluorescent Light Irradiation: Synthesis and Characterisation
Source: Molecules. 2021 Apr 25;26(9):2509. doi: 10.3390/molecules26092509 (PMC8123277; doi:10.3390/molecules26092509)
Supplement: Supplementary file 1 [file molecules-26-02509-s001.zip]

Archive with 1 entries (1 files):
- molecules-1165168-supplementary.pdf
